# Supplementary material for: ESLI: Enhancing slope one recommendation through local information embedding
Source: PLoS One. 2019 Oct 10;14(10):e0222702. doi: 10.1371/journal.pone.0222702 (PMC6786606; doi:10.1371/journal.pone.0222702)
Supplement: S1 File — (ZIP) [file pone.0222702.s001.zip]

Archive with 11 entries (10 files):
- ML100K/
- ML100K/u1.base
- ML100K/u1.test
- ML100K/u2.base
- ML100K/u2.test
- ML100K/u3.base
- ML100K/u3.test
- ML100K/u4.base
- ML100K/u4.test
- ML100K/u5.base
- ML100K/u5.test
